# Supplementary material for: Identification and expression profiling of SmGATA genes family involved in response to light and phytohormones in eggplant
Source: Front Plant Sci. 2024 May 28;15:1415921. doi: 10.3389/fpls.2024.1415921 (PMC11165305; doi:10.3389/fpls.2024.1415921)
Supplement: Supplementary file 1 [file DataSheet_1.zip]

Archive with 6 entries (6 files):
- Figure S1.DOC
- Figure S2.DOC
- Table S1.DOC
- Table S2.DOC
- Table S3.DOC
- Data Availability Guidelines for Editors and Reviewers.pdf
